# Supplementary material for: Changes in the supply chain outcomes of food regionalization, 2007–2017: Broccoli in the eastern United States
Source: PLoS One. 2023 Jun 29;18(6):e0287691. doi: 10.1371/journal.pone.0287691 (PMC10309983; doi:10.1371/journal.pone.0287691)
Supplement: S1 Dataset — (XLSX) [file pone.0287691.s001.xlsx]

## Sheet: Yield
	Yield (21 lb boxes per acre)
Location	2007	2017
Maine	500	400
NewYork	450	450
Penn	550	500
Virginia	570	500
Ncarolina	440	440
Scarolina	440	440
Georgia	440	440
Florida	440	440
California	800	853.333
Arizona	600	693.333
Mexico	679.003	842.95
New Jersey	450	450
Maryland	400	400
Canada	500	400

## Sheet: Production costs
	Production costs ($ per box)
Location	2007	2017
Maine	13.36	14.4549
NewYork	13.02	14.3463
Penn	13.02	13.02
Virginia	13.6	13.6
Ncarolina	14.05	14.05
Scarolina	14.26	14.26
Georgia	14.26	14.26
Florida	11.74	12.6797
California	11.74	12.6797
Arizona	11.74	12.6797
Mexico	6.08532	12.5121
New Jersey	13.02	14.3463
Maryland	13.6	13.6
Canada	13.36	14.4549

## Sheet: Land
	Land(Acre planted) in 2007				Land(Acre planted) in 2017
Location	Spring	Summer	Fall	Winter	Spring	Summer	Fall	Winter
Maine	0	2082	3123	0	0	2379.2	3568.8	0
NewYork	0	200	200	0	0	317	317	0
Penn	0	92	92	0	0	473.5	473.5	0
Virginia	183.667	0	367.333	0	137	0	274	0
Ncarolina	75	37	75	0	236	118	236	0
Scarolina	500	0	250	0	590.667	0	295.333	0
Georgia	88	0	44	88	126.4	0	63.2	126.4
Florida	240	0	0	360	1200	0	0	1800
California	26567.8	26567.8	26567.8	26567.8	27355.8	27355.8	27355.8	27355.8
Arizona	2373.8	0	2373.8	7121.4	1865.8	0	1865.8	5597.4
Mexico	2462.31	1124.11	3253.96	5271.46	8370.61	3809.27	5632.04	8908.35
New Jersey	0	70	70	0	0	245	245	0
Maryland	0	18	18	0	0	17	17	0
Canada	539.897	246.478	713.478	1155.85	197.422	89.8423	132.833	210.105

## Sheet: Miles
Miles	Maine	NewYork	Penn	Virginia	Ncarolina	Scarolina	Georgia	Florida	California	Arizona	Mexico
AZ	2941	2236	2286	2024	1965	2006	1904	2063	691	185	179
CA	3209	2582	2654	2390	2331	2372	2314	2436	321	273	551
CT1	547	379	191	599	680	778	1033	1051	3049	2671	2585.5
CT2	489	388	248	662	743	845	1097	1113	3136	2729	2617.5
FL1	1813	1349	1179	758	742	552	345	214	2839	2353	2146.8
FL2	1746	1287	1121	690	677	481	332	158	2820	2334	2131.6
FL3	1665	1160	1012	569	545	371	168	141	2552	2065	1864
GA1	1512	941	820	379	309	261	204	392	2381	1947	1751
GA2	1408	911	759	314	295	103	186	245	2588	2165	1961.5
MA1	335	426	341	753	834	932	1188	1205	3214	2856	2856
MA2	481	343	267	679	761	858	1114	1132	3148	2772	2772
MA3	429	388	302	714	796	893	1149	1166	3229	2817	2817
MD	840	355	175	317	399	523	779	807	2878	2463	2317.67
ME	288	525	439	852	933	1031	1286	1304	3313	2956	2958
NC1	1269	721	579	128	81	138	371	468	2580	2166	1989.33
NC2	1137	664	482	110	146	205	473	512	2711	2299	2125.5
NC3	1214	773	580	293	301	206	472	489	2808	2384	2384
NJ1	713	419	159	472	554	657	912	930	2971	2559	2559
NJ2	681	393	131	482	566	662	918	935	2983	2545	2545
NY1	738	94	208	602	675	817	1071	1144	2840	2476	2349.25
NY2	568	286	189	623	704	832	1088	1098	3033	2665	2552
NY3	604	348	135	538	619	720	974	991	2993	2594	2594
NY4	697	188	108	545	626	756	1012	1060	2911	2530	2530
PA1	934	143	264	511	523	671	926	1007	2652	2272	2272
PA2	851	288	152	383	456	594	849	900	2778	2349	2248.5
PA3	683	251	44	486	567	697	952	1001	2924	2528	2530
PA4	752	322	97	409	490	615	870	895	2889	2468	2374.5
RI	449	420	310	717	799	896	1152	1170	3208	2850	2712
SC1	1324	796	660	205	192	12	267	334	2604	2180	2182
SC2	1334	803	667	221	170	109	300	396	2584	2159	1911
SC3	1325	875	694	298	293	139	328	346	2730	2307	2103.5
VA1	1046	531	371	115	196	299	554	612	2688	2276	2111.5
VA2	952	537	349	277	347	397	653	670	2890	2478	2304.5

## Sheet: Demand
Demand (boxes)						Demand (boxes)
2007	Spring	Summer	Fall	Winter		2017	Spring	Summer	Fall	Winter			Demand locations
AZ	453055	453055	453055	453055		AZ	595386	595386	595386	595386			Phoenix, AZ
CA	2640500	2640500	2640500	2640500		CA	3326730	3326730	3326730	3326730			LosAngeles, CA
CT1	141247	141247	141247	141247		CT1	170474	170474	170474	170474			Bridgeport-NewHaven, CT1
CT2	117998	117998	117998	117998		CT2	139580	139580	139580	139580			Hartford-Norwich, CT2
FL1	399130	399130	399130	399130		FL1	540558	540558	540558	540558			CapeCoral-Lakeland-Naples-NorthPort-Tampa, FL1
FL2	734839	734839	734839	734839		FL2	979271	979271	979271	979271			Deltona-Orlando-PalmBay-PortSaintLucie-PompanoBeach, FL2
FL3	222142	222142	222142	222142		FL3	289046	289046	289046	289046			Gainesville-Jacksonville-Ocala-Pensacola-Tallahassee, FL3
GA1	484620	484620	484620	484620		GA1	638462	638462	638462	638462			Atlanta-Chattanooga-Columbus, GA1
GA2	71801	71801	71801	71801		GA2	93403.5	93403.5	93403.5	93403.5			Augusta-Savannah, GA2
MA1	361386	361386	361386	361386		MA1	458354	458354	458354	458354			Boston, MA1
MA2	55007.7	55007.7	55007.7	55007.7		MA2	66207.7	66207.7	66207.7	66207.7			Springfield, MA2
MA3	72793.3	72793.3	72793.3	72793.3		MA3	89189	89189	89189	89189			Worcester, MA3
MD	685016	685016	685016	685016		MD	879736	879736	879736	879736			Baltimore-DC-Hagertown, MD
ME	40810.6	40810.6	40810.6	40810.6		ME	50353	50353	50353	50353			Portland, ME
NC1	240874	240874	240874	240874		NC1	319245	319245	319245	319245			Charlotte-Asheville-Hickory, NC1
NC2	281033	281033	281033	281033		NC2	369779	369779	369779	369779			Durham-Winston-Greensboro-Raleigh-Fayetteville, NC2
NC3	20232.8	20232.8	20232.8	20232.8		NC3	27400.8	27400.8	27400.8	27400.8			Wilmington, NC3
NJ1	21794.1	21794.1	21794.1	21794.1		NJ1	25132.8	25132.8	25132.8	25132.8			Atlantic City, NJ
NJ2	29094.2	29094.2	29094.2	29094.2		NJ2	34852.2	34852.2	34852.2	34852.2			Trenton, NJ
NY1	252213	252213	252213	252213		NY1	297741	297741	297741	297741			Buffalo-Rochester-Syracuse-Utica,NY1
NY2	122330	122330	122330	122330		NY2	147250	147250	147250	147250			Albany-Poughkeepsie, NY2
NY3	1.50012e+06	1.50012e+06	1.50012e+06	1.50012e+06		NY3	1.82921e+06	1.82921e+06	1.82921e+06	1.82921e+06			NYC, NY3
NY4	19981.9	19981.9	19981.9	19981.9		NY4	22881.6	22881.6	22881.6	22881.6			Binghamton, NY4
PA1	22272.3	22272.3	22272.3	22272.3		PA1	25896.6	25896.6	25896.6	25896.6			Erie, PA1
PA2	231963	231963	231963	231963		PA2	271744	271744	271744	271744			Pittsburg-Youngstown, PA2
PA3	44742.9	44742.9	44742.9	44742.9		PA3	52601.9	52601.9	52601.9	52601.9			Scranton, PA3
PA4	690782	690782	690782	690782		PA4	841730	841730	841730	841730			Allentown-Harrisburg-Lancaster-Philadelphia-Reading-York, PA4
RI	127081	127081	127081	127081		RI	153039	153039	153039	153039			Providence, RI
SC1	60934.7	60934.7	60934.7	60934.7		SC1	78093.1	78093.1	78093.1	78093.1			Columbia, SC1
SC2	87989.4	87989.4	87989.4	87989.4		SC2	113796	113796	113796	113796			Greenville-Spartanburg, SC2
SC3	82663.8	82663.8	82663.8	82663.8		SC3	117295	117295	117295	117295			Charleston-Myrtle Beach, SC3
VA1	44560.3	44560.3	44560.3	44560.3		VA1	54413	54413	54413	54413			Lynchburg-Roanoke, VA1
VA2	230248	230248	230248	230248		VA2	286886	286886	286886	286886			Richmond-VirginiaBeach, VA2

## Sheet: Transportation costs
	Transportation costs in 2007						Transportation costs in 2017
	$/mile/box	Spring	Summer	Fall	Winter		$/mile/box	Spring	Summer	Fall	Winter
	Location	Quarter 2	Quarter 3	Quarter 4	Quarter 1		Location	Quarter 2	Quarter 3	Quarter 4	Quarter 1
	Maine	0.00166852	0.0017992	0.00161137	0.00148408		Maine	0.00191685	0.00207774	0.00203617	0.00157335
	NewYork	0.00189982	0.00209992	0.00180636	0.00150459		NewYork	0.00228594	0.00257815	0.00220609	0.00175441
	Penn	0.00199825	0.00221409	0.0019244	0.00162413		Penn	0.00239392	0.00269473	0.00230891	0.001891
	Virginia	0.00192678	0.00218339	0.00186617	0.0015568		Virginia	0.00240744	0.00269774	0.00234353	0.00186701
	Ncarolina	0.00189531	0.00210191	0.00182287	0.00157324		Ncarolina	0.00230196	0.00253687	0.00230424	0.00180238
	Scarolina	0.00186793	0.00204122	0.00178971	0.00158394		Scarolina	0.00222432	0.00241942	0.0022758	0.00175696
	Georgia	0.0019017	0.00205511	0.00180368	0.00159227		Georgia	0.0022358	0.00242989	0.00227664	0.00174846
	Florida	0.00189057	0.00203732	0.00179324	0.0015942		Florida	0.00221374	0.0023973	0.00226893	0.00173728
	California	0.00100574	0.00104291	0.00101104	0.00101213		California	0.000940238	0.00113182	0.00110042	0.000940022
	Arizona	0.00114072	0.0013913	0.00127371	0.00127226		Arizona	0.00144796	0.00159481	0.00171462	0.00141464
	Mexico	0.00165799	0.00152778	0.00145833	0.00137153		Mexico	0.0019184	0.00173611	0.00204861	0.001875
	Njersery	0.00185682	0.00208363	0.00178406	0.00147165		NJersey	0.0022695	0.00258275	0.00217631	0.00175359
	Maryland	0.00190476	0.00219057	0.0018413	0.00144784		Maryland	0.00240556	0.0027932	0.00221997	0.00183094
	Canada	0.00128501	0.00140927	0.00129339	0.00122966		Canada	0.0014238	0.00161139	0.00156949	0.00127871
